# Supplementary material for: Pediatric T cell and B cell responses to SARS-CoV-2 infection
Source: JCI Insight. 2025 Sep 4;10(20):e196032. doi: 10.1172/jci.insight.196032 (PMC12581660; doi:10.1172/jci.insight.196032)
Supplement: Supporting data values [file jciinsight-10-196032-s043.xlsx]

## Sheet: Fig. 1B
1B
Pediatric				Adult
Un	Acute	2 m	6 m	Un	Acute	2 m	6 m
0.13	0.0156725	0.0156725	0.05	0.0156725	0.0156725	0.0156725	0.0156725
0.0156725	0.0156725	0.498	0.0156725	0.107	0.0156725	0.109	0.375
0.0156725	0.103	0.108	0.131	0.0156725	0.0156725	0.22	0.226
0.0156725	0.581	0.118	0.132	0.0156725	0.0156725	0.531	0.0156725
0.0156725	0.29	0.472	0.0156725	0.0156725	0.0156725	0.323	0.0156725
0.0156725	0.0156725	0.0156725	0.394	0.0156725	0.24	0.235	0.466
0.0156725	0.069	0.175	0.0156725	0.0156725	0.0156725	0.287	0.0156725
0.02289	0.282	0.515	0.114	0.0156725	0.246332	0.173	0.166
0.128	0.084	0.0156725	0.08		0.0156725	0.75	0.95
0.0156725	0.227	0.0156725	0.0156725		0.0156725	0.394	0.423
0.0156725	0.178168	0.078	0.055		0.12	0.164	0.928
0.0156725	0.0934773	0.0156725	0.286		0.245388	0.88259	0.0156725
0.0156725	0.526	0.715	0.0156725		0.0156725	0.098	0.44985
0.0156725	0.092	0.0156725	0.076		0.146	0.922671	0.0156725
0.0156725	1.555	0.0156725	0.0156725		0.0156725	1.68031	0.048
0.0156725	0.0156725	0.0156725	0.0156725		0.105303	0.814	0.04
0.0156725	0.119	0.506	0.0156725		0.649012	0.118335	0.226534
0.127061	0.0555081	0.07	0.02247		0.247819	0.663646	0.147
0.01806	0.0156725	0.204794	0.176			0.422822	0.074077
	0.467617	0.431006	0.264			0.832	0.02851
	0.0156725	0.0156725	0.400606			0.0156725	0.48
	0.96743	0.357502	0.0156725			0.254	0.15502
	0.0156725	0.441589	0.0156725			0.0590263	0.0156725
	0.0156725	0.0156725	0.0156725			0.251238
	0.0156725	0.15502	0.266			0.369
	0.323586	0.221	0.139			1.328
	0.07851	0.0156725	0.135			0.57687
	0.0707335	0.51	0.0156725			0.844741
	0.845342	0.729	0.278			0.0156725
	0.202	0.448	0.16
	0.102277	1.71	0.0156725
	0.0271716	0.533088	0.143
	0.0156725	0.529	1.319
	0.253	0.0751065	0.223568
	0.036	0.0386358	0.245
	0.0156725	0.0156725	0.0156725
	0.0156725	0.073	0.293752
	0.433	0.0702979	0.0156725
	0.0156725	0.0156725	0.0156725
	0.0156725	0.0156725	0.0156725
	0.0156725	0.129074	0.16
	0.0156725	0.0655903	0.0156725
	0.0156725	0.205	0.0156725
	0.209	0.122308	0.0355836
	0.0156725	0.2	0.0156725
	0.296	0.0156725	0.01861
	0.0156725		0.088
	0.0799		0.171615
	0.0156725
	0.0156725
	0.300983
	0.0156725
	0.141
	0.0156725
	0.0156725
	1.08142
	0.0156725
	0.256
	0.0156725
	0.0156725
	0.0156725
	0.0156725
	0.0203766
	0.23
	0.0156725
	0.06884
	0.297
	0.0156725
	0.0156725
	0.0156725
	0.0156725
	0.0156725
	0.0156725
	0.0156725
	0.04267

## Sheet: Fig. 1C
1C
Pediatric				Adult
Un	Acute	2m	6m	Un	Acute	2m	6m
0.23	0.0156725	0.0156725	0.029	0.0156725	0.0156725	0.0156725	0.17
0.0156725	0.0156725	0.358	0.0156725	0.137	0.0156725	0.0156725	0.105
0.0156725	0.057	0.228	0.131	0.0156725	0.0156725	0.47	0.246
0.0156725	0.231	0.06	0.061	0.0156725	0.0156725	0.321	0.25
0.0156725	0.29	0.482	0.0156725	0.0156725	0.099	0.303	0.0156725
0.0156725	0.0156725	0.066	0.394	0.0156725	0.12	0.405	0.346
0.0156725	0.149	0.185	0.0156725	0.0156725	0.0156725	0.107	0.0156725
0.03789	0.342	0.245	0.0156725	0.0156725	0.176332	0.163	0.096
0.138	0.074	0.0156725	0.0156725		0.0156725	0.51	0.47
0.02201	0.227	0.0156725	0.0156725		0.0156725	0.604	0.733
0.0156725	0.278168	0.055	0.025		0.0156725	0.254	0.508
0.0156725	0.0564773	0.0156725	0.246		0.205388	0.39259	0.0156725
0.0156725	0.436	0.725	0.0156725		0.0156725	0.448	0.42985
0.0156725	0.302	0.0156725	0.077		0.136	0.742671	0.132758
0.0156725	1.775	0.0156725	0.0156725		0.0156725	0.940313	0.079
0.0156725	0.0156725	0.0156725	0.0156725		0.235303	0.904	0.0156725
0.0156725	0.149	0.466	0.0156725		0.329012	0.658335	0.246534
0.237061	0.0156725	0.066	0.03147		0.0488189	0.633646	0.127
0.02806	0.0156725	0.414794	0.126			0.442822	0.114077
	0.587617	0.751006	0.664			0.772	0.12751
	0.0156725	0.0156725	0.580606			0.107	1.16
	1.18743	0.437502	0.0156725			0.334	0.30502
	0.0156725	0.351589	0.0156725			0.0910263	0.0156725
	0.0156725	0.0156725	0.0156725			0.271238
	0.0156725	0.13502	0.326			0.759
	0.433586	0.311	0.079			2.998
	0.06251	0.143269	0.165			0.45687
	0.0807335	0.86	0.105638			0.894741
	1.33534	0.679	0.278			0.0156725
	0.492	0.458	0.0156725
	0.0592773	1	0.0156725
	0.0231716	0.903088	0.143
	0.0156725	1.089	0.529
	0.533	0.0611065	0.293568
	0.039	0.0546358	0.545
	0.0156725	0.272	0.0156725
	0.0156725	0.102	0.113752
	0.513	0.0156725	0.0156725
	0.0156725	0.0156725	0.104
	0.0156725	0.0156725	0.079
	0.0156725	0.229074	0.35
	0.0156725	0.0875903	0.0156725
	0.0156725	0.225	0.120504
	0.499	0.112308	0.0545836
	0.0156725	0.45	0.0156725
	0.846		0.01861
	0.0156725		0.158
	0.0169
	0.0156725
	0.0156725
	0.590983
	0.0745035
	0.101
	0.0156725
	0.0156725
	1.02142
	0.0156725
	0.336
	0.0156725
	0.0156725
	0.0156725
	0.0625994
	0.0323766
	0.33
	0.274924
	0.13484
	0.657
	0.0156725
	0.0156725
	0.0156725
	0.0227129
	0.0156725
	0.0156725
	0.0156725
	0.17367

## Sheet: Fig. 1D
1D
Pediatric				Adult
Un	Acute	2 m	6 m	Un	Acute	2 m	6 m
0.36	0.0156725	0.0156725	0.079	0.0156725	0.0156725	0.0156725	0.185673
0.0156725	0.0156725	0.856	0.0156725	0.244	0.0156725	0.124673	0.48
0.0156725	0.16	0.336	0.262	0.0156725	0.0156725	0.69	0.472
0.0156725	0.812	0.178	0.193	0.0156725	0.0156725	0.852	0.265673
0.0156725	0.58	0.954	0.0156725	0.0156725	0.114673	0.626	0.0156725
0.0156725	0.0156725	0.0816725	0.788	0.0156725	0.36	0.64	0.812
0.0156725	0.218	0.36	0.0156725	0.0156725	0.0156725	0.394	0.0156725
0.06078	0.624	0.76	0.129673	0.0156725	0.422664	0.336	0.262
0.266	0.158	0.0156725	0.0956725		0.0156725	1.26	1.42
0.0376825	0.454	0.0156725	0.0156725		0.0156725	0.998	1.156
0.0156725	0.456336	0.133	0.08		0.135673	0.418	1.436
0.0156725	0.149955	0.0156725	0.532		0.450776	1.27518	0.0156725
0.0156725	0.962	1.44	0.0156725		0.0156725	0.546	0.8797
0.0156725	0.394	0.0156725	0.153		0.282	1.66534	0.14843
0.0156725	3.33	0.0156725	0.0156725		0.0156725	2.62063	0.127
0.0156725	0.0156725	0.0156725	0.0156725		0.340606	1.718	0.0556725
0.0156725	0.268	0.972	0.0156725		0.978024	0.776669	0.473067
0.364121	0.0711806	0.136	0.05394		0.296638	1.29729	0.274
0.04612	0.0156725	0.619589	0.302			0.865644	0.188154
	1.05523	1.18201	0.928			1.604	0.15602
	0.0156725	0.0156725	0.981212			0.122673	1.64
	2.15486	0.795003	0.0156725			0.588	0.46004
	0.0156725	0.793179	0.0156725			0.150053	0.0156725
	0.0156725	0.0156725	0.0156725			0.522477
	0.0156725	0.29004	0.592			1.128
	0.757171	0.532	0.218			4.326
	0.14102	0.158942	0.3			1.03374
	0.151467	1.37	0.12131			1.73948
	2.18068	1.408	0.556			0.0156725
	0.694	0.906	0.175673
	0.161555	2.71	0.0156725
	0.0503432	1.43618	0.286
	0.0156725	1.618	1.848
	0.786	0.136213	0.517137
	0.075	0.0932716	0.79
	0.0156725	0.287673	0.0156725
	0.0156725	0.175	0.407504
	0.946	0.0859705	0.0156725
	0.0156725	0.0156725	0.119673
	0.0156725	0.0156725	0.0946725
	0.0156725	0.358148	0.51
	0.0156725	0.153181	0.0156725
	0.0156725	0.43	0.136177
	0.708	0.234617	0.0901672
	0.0156725	0.65	0.0156725
	1.142		0.03722
	0.0156725		0.246
	0.0968
	0.0156725
	0.0156725
	0.891967
	0.0901761
	0.242
	0.0156725
	0.0156725
	2.10283
	0.0156725
	0.592
	0.0156725
	0.0156725
	0.0156725
	0.0782719
	0.0527532
	0.56
	0.290596
	0.20368
	0.954
	0.0156725
	0.0156725
	0.0156725
	0.0383854
	0.0156725
	0.0156725
	0.0156725
	0.21634

## Sheet: Fig. 1E
1E
Pediatric			Adult
Acute	2 m	6 m	Acute	2 m	6 m
	0.0156725	0.05	0.0156725	0.0156725
	0.498	0.0156725		0.22	0.0156725
	0.108	0.131		0.531	0.375
0.581	0.118	0.132		0.323	0.226
	0.0156725	0.0156725		0.235	0.0156725
	0.175	0.114		0.173	0.0156725
	0.515	0.08	0.0156725	0.75	0.466
	0.0156725	0.0156725		0.394	0.0156725
	0.0156725	0.055		0.164	0.166
	0.0156725	0.0156725		0.88259	0.95
0.069	0.715	0.286		0.098	0.423
	0.0156725	0.0156725		1.68031	0.928
0.084	0.0156725	0.176		0.814	0.44985
	0.0156725	0.0156725		0.118335	0.0156725
	0.506	0.0156725	0.12	0.663646
	0.07	0.02247	0.245388	0.422822	0.048
	0.204794	0.264		0.0156725	0.04
	0.431006	0.400606		0.254	0.226534
0.0934773	0.0156725	0.0156725	0.0156725	0.0590263	0.147
0.119	0.357502	0.0156725		0.251238	0.074077
0.526	0.441589	0.266	0.105303	0.369	0.02851
	0.0156725	0.139		1.328	0.48
	0.15502	0.135	0.247819	0.844741	0.15502
	0.221	0.171615		0.0156725	0.0156725
0.0156725	0.0156725	0.0156725
0.467617	0.51	0.278
0.96743	0.0156725	0.16
	0.729	0.0156725
0.0707335	0.448	0.143
	1.71	1.319
	0.533088	0.223568
0.845342	0.529	0.245
	0.0751065	0.0156725
	0.0386358	0.293752
0.433	0.0156725	0.0156725
0.0156725	0.0702979	0.0156725
	0.073	0.0156725
	0.0156725	0.16
	0.0156725	0.0156725
	0.129074	0.0156725
	0.0655903	0.0355836
0.0156725	0.205	0.0156725
	0.122308	0.01861
	0.2	0.088

## Sheet: Fig. 1F
1F
Pediatric			Adult
Acute	2 m	6 m	Acute	2 m	6 m
	0.0156725	0.029	0.0156725	0.0156725
	0.358	0.0156725		0.47	0.17
	0.228	0.131		0.321	0.105
0.231	0.06	0.061		0.303	0.246
	0.066	0.0156725		0.405	0.25
	0.185	0.0156725		0.163	0.0156725
	0.245	0.0156725	0.099	0.51	0.346
	0.0156725	0.0156725		0.604	0.0156725
	0.0156725	0.025		0.254	0.096
	0.0156725	0.0156725		0.39259	0.47
0.149	0.725	0.246		0.448	0.733
	0.0156725	0.0156725		0.940313	0.508
0.074	0.0156725	0.126		0.904	0.42985
	0.0156725	0.0156725		0.658335	0.132758
	0.466	0.0156725	0.0156725	0.633646
	0.066	0.03147	0.205388	0.442822	0.079
	0.414794	0.664		0.107	0.0156725
	0.751006	0.580606		0.334	0.246534
0.0564773	0.0156725	0.0156725	0.0156725	0.0910263	0.127
0.149	0.437502	0.0156725		0.271238	0.114077
0.436	0.351589	0.326	0.235303	0.759	0.12751
	0.0156725	0.079		2.998	1.16
	0.13502	0.165	0.0488189	0.894741	0.30502
0.0156725	0.143269	0.105638		0.0156725	0.0156725
0.587617	0.86	0.278
1.18743		0.0156725
	0.679	0.0156725
0.0807335	0.458	0.143
	1	0.529
	0.903088	0.293568
1.33534	1.089	0.545
	0.0611065	0.0156725
	0.0546358	0.113752
0.513	0.272	0.104
0.0156725	0.0156725	0.0156725
	0.102	0.079
	0.0156725	0.35
	0.0156725	0.0156725
	0.229074	0.120504
	0.0875903	0.0545836
0.0156725	0.225	0.0156725
	0.112308	0.01861
	0.45	0.158

## Sheet: Fig. 1G
1G (n)
	Acute	2m
Ped	13	12
Adult	0	12
1G (%)
	Acute	2m
Ped	52	48
Adult	0	100

## Sheet: Fig. 1H
1H
Spike Pediatric			Non-spike Pediatric			Spike Adult			Non-spike Adult
Symptoms	Age (years)	% AIM+	Symptoms	Age (years)	% AIM+	Symptoms	Age (years)	% AIM+	Symptoms	Age (years)	% AIM+
Asym	14.15	0.092	Asym	14.15	0.302	NA	28.6	0.0156725	NA	28.6	0.0156725
Asym	20.45	0.0156725	Asym	20.45	0.0156725	NA	24.2	0.0156725	NA	24.2	0.0156725
Asym	1.27	0.0156725	Asym	1.27	0.0156725	NA	61.4	0.0156725	NA	61.4	0.0156725
Asym	16.9	0.433	Asym	16.9	0.513	NA	34.8	0.0156725	NA	34.8	0.0156725
Asym	17.6	0.296	Asym	17.6	0.846	NA	44.5	0.0156725	NA	44.5	0.099
Asym	13.78	0.300983	Asym	13.78	0.590983	NA	28.3	0.24	NA	28.3	0.12
Asym	2.68	0.0156725	Asym	2.68	0.0625994	NA	68.4	0.0156725	NA	68.4	0.0156725
Asym	17.93	0.0156725	Asym	17.93	0.0156725	NA	42.4	0.246332	NA	42.4	0.176332
Asym	6.81	0.0156725	Asym	6.81	0.0156725	NA	35	0.0156725	NA	35	0.0156725
Asym	10.46	0.0156725	Asym	10.46	0.0156725	NA	25.8	0.0156725	NA	25.8	0.0156725
Asym	15.73	0.04267	Asym	15.73	0.17367	NA	67.8	0.12	NA	67.8	0.0156725
Sym	12.69	0.0156725	Sym	12.69	0.0156725	NA	35.9	0.245388	NA	35.9	0.205388
Sym	4.93	0.0156725	Sym	4.93	0.0156725	NA	27.6	0.0156725	NA	27.6	0.0156725
Sym	5.86	0.103	Sym	5.86	0.057	NA	50.3	0.146	NA	50.3	0.136
Sym	15.7	0.581	Sym	15.7	0.231	NA	67.8	0.0156725	NA	67.8	0.0156725
Sym	12.41	0.29	Sym	12.41	0.29	NA	56.8	0.105303	NA	56.8	0.235303
Sym	16.56	0.0156725	Sym	16.56	0.0156725	NA	34.3	0.649012	NA	34.3	0.329012
Sym	13.35	0.069	Sym	13.35	0.149	NA	52.7	0.247819	NA	52.7	0.0488189
Sym	12.8	0.282	Sym	12.8	0.342
Sym	5.99	0.084	Sym	5.99	0.074
Sym	15.75	0.227	Sym	15.75	0.227
Sym	13.65	0.178168	Sym	13.65	0.278168
Sym	0.93	0.0934773	Sym	0.93	0.0564773
Sym	18.64	1.555	Sym	18.64	1.775
Sym	3.57	0.0156725	Sym	3.57	0.0156725
Sym	7.48	0.119	Sym	7.48	0.149
Sym	3.62	0.0555081	Sym	3.62	0.0156725
Sym	9.38	0.467617	Sym	9.38	0.587617
Sym	13.41	0.0156725	Sym	13.41	0.0156725
Sym	16.52	0.96743	Sym	16.52	1.18743
Sym	3.02	0.0156725	Sym	3.02	0.0156725
Sym	7.54	0.0156725	Sym	7.54	0.0156725
Sym	13.9	0.0156725	Sym	13.9	0.0156725
Sym	4.81	0.323586	Sym	4.81	0.433586
Sym	4.37	0.07851	Sym	4.37	0.06251
Sym	14.35	0.0707335	Sym	14.35	0.0807335
Sym	15.73	0.845342	Sym	15.73	1.33534
Sym	16.76	0.202	Sym	16.76	0.492
Sym	2.2	0.102277	Sym	2.2	0.0592773
Sym	2.34	0.0271716	Sym	2.34	0.0231716
Sym	7.75	0.0156725	Sym	7.75	0.0156725
Sym	7.76	0.253	Sym	7.76	0.533
Sym	18.79	0.036	Sym	18.79	0.039
Sym	4.15	0.0156725	Sym	4.15	0.0156725
Sym	3.93	0.0156725	Sym	3.93	0.0156725
Sym	15.17	0.0156725	Sym	15.17	0.0156725
Sym	16.78	0.0156725	Sym	16.78	0.0156725
Sym	1.07	0.0156725	Sym	1.07	0.0156725
Sym	3.58	0.0156725	Sym	3.58	0.0156725
Sym	7.34	0.209	Sym	7.34	0.499
Sym	7.97	0.0156725	Sym	7.97	0.0156725
Sym	1.44	0.0156725	Sym	1.44	0.0156725
Sym	3.65	0.0799	Sym	3.65	0.0169
Sym	7.43	0.0156725	Sym	7.43	0.0156725
Sym	11.37	0.0156725	Sym	11.37	0.0156725
Sym	15.54	0.0156725	Sym	15.54	0.0745035
Sym	17.1	0.141	Sym	17.1	0.101
Sym	20.59	0.0156725	Sym	20.59	0.0156725
Sym	1.09	0.0156725	Sym	1.09	0.0156725
Sym	8.75	1.08142	Sym	8.75	1.02142
Sym	9.4	0.0156725	Sym	9.4	0.0156725
Sym	9.42	0.256	Sym	9.42	0.336
Sym	12.1	0.0156725	Sym	12.1	0.0156725
Sym	16.33	0.0156725	Sym	16.33	0.0156725
Sym	19.48	0.0156725	Sym	19.48	0.0156725
Sym	6.53	0.0203766	Sym	6.53	0.0323766
Sym	10.3	0.23	Sym	10.3	0.33
Sym	10.93	0.0156725	Sym	10.93	0.274924
Sym	11.56	0.06884	Sym	11.56	0.13484
Sym	14.08	0.297	Sym	14.08	0.657
Sym	15	0.0156725	Sym	15	0.0156725
Sym	2.82	0.0156725	Sym	2.82	0.0156725
Sym	3.56	0.0156725	Sym	3.56	0.0227129
Sym	14.23	0.0156725	Sym	14.23	0.0156725
Sym	20.1	0.526	Sym	20.1	0.436

## Sheet: Fig. 1I
1I
Spike																				Non-spike
0-3 years				4-11 years				12-15 years				16-20 years				Adult				0-3 years				4-11 years				12-15 years				16-20 years				Adult
Un	Acute	2m	6m	Un	Acute	2m	6m	Un	Acute	2m	6m	Un	Acute	2m	6m	Un	Acute	2m	6m	Un	Acute	2m	6m	Un	Acute	2m	6m	Un	Acute	2m	6m	Un	Acute	2m	6m	Un	Acute	2m	6m
0.0156725	0.0934773	0.0156725	0.05	0.13	0.0156725	0.498	0.0156725	0.0156725	0.0156725	0.118	0.132	0.0156725	0.0156725	0.108	0.131	0.0156725	0.0156725	0.0156725	0.0156725	0.0156725	0.0564773	0.0156725	0.029	0.23	0.0156725	0.358	0.0156725	0.0156725	0.0156725	0.06	0.061	0.0156725	0.0156725	0.228	0.131	0.0156725	0.0156725	0.0156725	0.17
0.128	0.0156725	0.0156725	0.0156725	0.0156725	0.103	0.175	0.0156725	0.0156725	0.581	0.515	0.08	0.02289	0.526	0.472	0.394	0.107	0.0156725	0.109	0.375	0.138	0.0156725	0.066	0.0156725	0.0156725	0.057	0.185	0.0156725	0.0156725	0.231	0.245	0.0156725	0.03789	0.436	0.482	0.394	0.137	0.0156725	0.0156725	0.105
0.0156725	0.0555081	0.07	0.076	0.0156725	0.084	0.0156725	0.114	0.0156725	0.29	0.715	0.286	0.0156725	1.555	0.0156725	0.0156725	0.0156725	0.0156725	0.22	0.226	0.02201	0.0156725	0.066	0.077	0.0156725	0.074	0.0156725	0.0156725	0.0156725	0.29	0.725	0.246	0.0156725	1.775	0.0156725	0.0156725	0.0156725	0.0156725	0.47	0.246
0.0156725	0.0156725	0.0156725	0.02247		0.119	0.078	0.055	0.0156725	0.069	0.0156725	0.0156725	0.0156725	0.0156725	0.0156725	0.0156725	0.0156725	0.0156725	0.531	0.0156725	0.0156725	0.0156725	0.0156725	0.03147		0.149	0.055	0.025	0.0156725	0.149	0.0156725	0.0156725	0.0156725	0.0156725	0.0156725	0.0156725	0.0156725	0.0156725	0.321	0.25
0.01806	0.102277	0.15502	0.0156725		0.467617	0.0156725	0.0156725		0.282	0.204794	0.264	0.0156725	0.96743	0.506	0.0156725	0.0156725	0.0156725	0.323	0.0156725	0.02806	0.0592773	0.13502	0.0156725		0.587617	0.0156725	0.0156725		0.342	0.414794	0.664	0.0156725	1.18743	0.466	0.0156725	0.0156725	0.099	0.303	0.0156725
	0.0271716		0.135		0.0156725	0.0156725	0.176		0.227	0.0156725	0.139	0.0156725	0.202	0.431006	0.400606	0.0156725	0.24	0.235	0.466		0.0231716		0.165		0.0156725	0.0156725	0.126		0.227	0.0156725	0.079	0.0156725	0.492	0.751006	0.580606	0.0156725	0.12	0.405	0.346
	0.0156725				0.323586	0.357502	0.0156725		0.178168	0.221	0.143	0.127061	0.036	0.441589	0.266	0.0156725	0.0156725	0.287	0.0156725		0.0156725				0.433586	0.437502	0.0156725		0.278168	0.311	0.143	0.237061	0.039	0.351589	0.326	0.0156725	0.0156725	0.107	0.0156725
	0.0156725				0.07851	0.51	0.0156725		0.092	0.448	0.245		0.433	0.0156725	0.0156725	0.0156725	0.246332	0.173	0.166		0.0156725				0.06251	0.86	0.0156725		0.302	0.458	0.545		0.513	0.143269	0.105638	0.0156725	0.176332	0.163	0.096
	0.0156725				0.0156725	0.729	0.278		0.0156725	0.529	0.293752		0.0156725	1.71	0.16		0.0156725	0.75	0.95		0.0156725				0.0156725	0.679	0.278		0.0156725	1.089	0.113752		0.0156725	1	0.0156725		0.0156725	0.51	0.47
	0.0156725				0.253	0.533088	0.0156725		0.0156725	0.0386358	0.0156725		0.296	0.0156725	1.319		0.0156725	0.394	0.423		0.0156725				0.533	0.903088	0.0156725		0.0156725	0.0546358	0.0156725		0.846	0.272	0.529		0.0156725	0.604	0.733
	0.0156725				0.0156725	0.0751065	0.223568		0.0707335	0.0702979	0.0156725		0.141	0.0156725	0.0156725		0.12	0.164	0.928		0.0156725				0.0156725	0.0611065	0.293568		0.0807335	0.0156725	0.0156725		0.101	0.0156725	0.104		0.0156725	0.254	0.508
	0.0799				0.209	0.073	0.0156725		0.845342	0.0156725	0.0156725		0.0156725	0.129074	0.16		0.245388	0.88259	0.0156725		0.0169				0.499	0.102	0.0156725		1.33534	0.0156725	0.0156725		0.0156725	0.229074	0.35		0.205388	0.39259	0.0156725
	0.0156725				0.0156725	0.0655903	0.0156725		0.0156725	0.205	0.171615		0.0156725	0.122308	0.0156725		0.0156725	0.098	0.44985		0.0156725				0.0156725	0.0875903	0.079		0.0156725	0.225			0.0156725	0.112308	0.120504		0.0156725	0.448	0.42985
	0.0156725				0.0156725	0.2	0.0355836		0.300983				0.0156725	0.0156725	0.01861		0.146	0.922671	0.0156725		0.0625994				0.0156725	0.45	0.0545836		0.590983				0.0156725		0.01861		0.136	0.742671	0.132758
	0.0156725				0.0156725		0.088		0.0156725				0.0156725				0.0156725	1.68031	0.048		0.0156725				0.0156725		0.158		0.0745035				0.0156725				0.0156725	0.940313	0.079
	0.0156725				1.08142				0.0156725								0.105303	0.814	0.04		0.0227129				1.02142				0.0156725								0.235303	0.904	0.0156725
					0.0156725				0.297								0.649012	0.118335	0.226534						0.0156725				0.657								0.329012	0.658335	0.246534
					0.256				0.0156725								0.247819	0.663646	0.147						0.336				0.0156725								0.0488189	0.633646	0.127
					0.0203766				0.0156725									0.422822	0.074077						0.0323766				0.0156725									0.442822	0.114077
					0.23				0.04267									0.832	0.02851						0.33				0.17367									0.772	0.12751
					0.0156725													0.0156725	0.48						0.274924													0.107	1.16
					0.06884													0.254	0.15502						0.13484													0.334	0.30502
					0.0156725													0.0590263	0.0156725						0.0156725													0.0910263	0.0156725
					0.0156725													0.251238							0.0156725													0.271238
																		0.369																				0.759
																		1.328																				2.998
																		0.57687																				0.45687
																		0.844741																				0.894741
																		0.0156725																				0.0156725

## Sheet: Fig. 2A
2A
Acute				2 m				6 m					Asymptomatic
Pediatric		Adult		Pediatric		Adult		Pediatric		Adult
Spike	Non-spike	Spike	Non-spike	Spike	Non-spike	Spike	Non-spike	Spike	Non-spike	Spike	Non-spike
0.092	0.302	0.0156725	0.0156725	0.498	0.358	0.0156725	0.0156725	0.0156725	0.0156725	0.0156725	0.17
0.0156725	0.0156725	0.0156725	0.0156725	0.175	0.185	0.109	0.0156725	0.114	0.0156725	0.375	0.105
0.0156725	0.0156725	0.0156725	0.0156725	0.515	0.245	0.22	0.47	0.08	0.0156725	0.226	0.246
0.433	0.513	0.0156725	0.0156725	0.0156725	0.0156725	0.531	0.321	0.055	0.025	0.0156725	0.25
0.296	0.846	0.0156725	0.099	0.078	0.055	0.323	0.303	0.0156725	0.0156725	0.0156725	0.0156725
0.300983	0.590983	0.24	0.12	0.0156725	0.0156725	0.235	0.405	0.0156725	0.0156725	0.466	0.346
0.0156725	0.0625994	0.0156725	0.0156725	0.221	0.311	0.287	0.107	0.0156725	0.105638	0.0156725	0.0156725
0.0156725	0.0156725	0.246332	0.176332	0.0156725	0.143269	0.173	0.163	1.319	0.529	0.166	0.096
0.0156725	0.0156725	0.0156725	0.0156725	1.71	1	0.75	0.51	0.0156725	0.104	0.95	0.47
0.0156725	0.0156725	0.0156725	0.0156725	0.0156725	0.272	0.394	0.604	0.0355836	0.0545836	0.423	0.733
0.04267	0.17367	0.12	0.0156725	0.0655903	0.0875903	0.164	0.254	0.088	0.158	0.928	0.508
0.526	0.436	0.245388	0.205388	0.2	0.45	0.88259	0.39259	0.266	0.326	0.0156725	0.0156725
0.0156725	0.0156725	0.0156725	0.0156725	0.441589	0.351589	0.098	0.448	0.05	0.029	0.44985	0.42985
0.0156725	0.0156725	0.146	0.136	0.0156725	0.0156725	0.922671	0.742671	0.131	0.131	0.0156725	0.132758
0.103	0.057	0.0156725	0.0156725	0.108	0.228	1.68031	0.940313	0.132	0.061	0.048	0.079
0.581	0.231	0.105303	0.235303	0.118	0.06	0.814	0.904	0.0156725	0.0156725	0.04	0.0156725
0.29	0.29	0.649012	0.329012	0.472	0.482	0.118335	0.658335	0.394	0.394	0.226534	0.246534
0.0156725	0.0156725	0.247819	0.0488189	0.0156725	0.066	0.663646	0.633646	0.0156725	0.0156725	0.147	0.127
0.069	0.149			0.0156725	0.0156725	0.422822	0.442822	0.0156725	0.0156725	0.074077	0.114077
0.282	0.342			0.715	0.725	0.832	0.772	0.286	0.246	0.02851	0.12751
0.084	0.074			0.0156725	0.0156725	0.0156725	0.107	0.0156725	0.0156725	0.48	1.16
0.227	0.227			0.0156725	0.0156725	0.254	0.334	0.076	0.077	0.15502	0.30502
0.178168	0.278168			0.0156725	0.0156725	0.0590263	0.0910263	0.0156725	0.0156725	0.0156725	0.0156725
0.0934773	0.0564773			0.506	0.466	0.251238	0.271238	0.0156725	0.0156725
1.555	1.775			0.07	0.066	0.369	0.759	0.02247	0.03147
0.0156725	0.0156725			0.204794	0.414794	1.328	2.998	0.176	0.126
0.119	0.149			0.431006	0.751006	0.57687	0.45687	0.264	0.664
0.0555081	0.0156725			0.0156725	0.0156725	0.844741	0.894741	0.400606	0.580606
0.467617	0.587617			0.357502	0.437502	0.0156725	0.0156725	0.0156725	0.0156725
0.0156725	0.0156725			0.0156725	0.0156725			0.0156725	0.0156725
0.96743	1.18743			0.15502	0.13502			0.139	0.079
0.0156725	0.0156725			0.51	0.86			0.135	0.165
0.0156725	0.0156725			0.729	0.679			0.278	0.278
0.0156725	0.0156725			0.448	0.458			0.16	0.0156725
0.323586	0.433586			0.533088	0.903088			0.0156725	0.0156725
0.07851	0.06251			0.529	1.089			0.143	0.143
0.0707335	0.0807335			0.0751065	0.0611065			0.223568	0.293568
0.845342	1.33534			0.0386358	0.0546358			0.245	0.545
0.202	0.492			0.073	0.102			0.0156725	0.0156725
0.102277	0.0592773			0.0702979	0.0156725			0.293752	0.113752
0.0271716	0.0231716			0.0156725	0.0156725			0.0156725	0.0156725
0.0156725	0.0156725			0.0156725	0.0156725			0.0156725	0.079
0.253	0.533			0.129074	0.229074			0.16	0.35
0.036	0.039			0.205	0.225			0.0156725	0.0156725
0.0156725	0.0156725			0.122308	0.112308			0.0156725	0.120504
0.0156725	0.0156725							0.0156725	0.0156725
0.0156725	0.0156725							0.01861	0.01861
0.0156725	0.0156725
0.0156725	0.0156725
0.0156725	0.0156725
0.209	0.499
0.0156725	0.0156725
0.0156725	0.0156725
0.0799	0.0169
0.0156725	0.0156725
0.0156725	0.0156725
0.0156725	0.0745035
0.141	0.101
0.0156725	0.0156725
0.0156725	0.0156725
1.08142	1.02142
0.0156725	0.0156725
0.256	0.336
0.0156725	0.0156725
0.0156725	0.0156725
0.0156725	0.0156725
0.0203766	0.0323766
0.23	0.33
0.0156725	0.274924
0.06884	0.13484
0.297	0.657
0.0156725	0.0156725
0.0156725	0.0156725
0.0156725	0.0227129
0.0156725	0.0156725

## Sheet: Fig. 2B
2B
Pediatric								Adult
Uninfected		Acute		2 month		6 month		Uninfected		Acute		2 month		6 month
Spike	Non-spike	Spike	Non-spike	Spike	Non-spike	Spike	Non-spike	Spike	Non-spike	Spike	Non-spike	Spike	Non-spike	Spike	Non-spike
0.13	0.23	0.092	0.302	0.498	0.358	0.114	0.0156725	0.0156725	0.0156725	0.0156725	0.0156725	0.0156725	0.0156725	0.0156725	0.17
0.0156725	0.0156725	0.0156725	0.0156725	0.175	0.185	0.08	0.0156725	0.107	0.137	0.0156725	0.0156725	0.109	0.0156725	0.375	0.105
0.0156725	0.0156725	0.0156725	0.0156725	0.515	0.245	0.055	0.025	0.0156725	0.0156725	0.0156725	0.0156725	0.22	0.47	0.226	0.246
0.0156725	0.0156725	0.433	0.513	0.0156725	0.0156725	0.0156725	0.0156725	0.0156725	0.0156725	0.0156725	0.0156725	0.531	0.321	0.0156725	0.25
0.0156725	0.0156725	0.296	0.846	0.078	0.055	0.0156725	0.0156725	0.0156725	0.0156725	0.0156725	0.099	0.323	0.303	0.0156725	0.0156725
0.0156725	0.0156725	0.300983	0.590983	0.0156725	0.0156725	0.0156725	0.105638	0.0156725	0.0156725	0.24	0.12	0.235	0.405	0.466	0.346
0.02289	0.03789	0.0156725	0.0625994	0.221	0.311	1.319	0.529	0.0156725	0.0156725	0.0156725	0.0156725	0.287	0.107	0.0156725	0.0156725
0.128	0.138	0.0156725	0.0156725	0.0156725	0.143269	0.0156725	0.104	0.0156725	0.0156725	0.246332	0.176332	0.173	0.163	0.166	0.096
0.0156725	0.02201	0.0156725	0.0156725	1.71	1	0.0355836	0.0545836			0.0156725	0.0156725	0.75	0.51	0.95	0.47
0.0156725	0.0156725	0.0156725	0.0156725	0.0156725	0.272	0.088	0.158			0.0156725	0.0156725	0.394	0.604	0.423	0.733
0.0156725	0.0156725	0.04267	0.17367	0.0655903	0.0875903	0.266	0.326			0.12	0.0156725	0.164	0.254	0.928	0.508
0.0156725	0.0156725	0.526	0.436	0.2	0.45	0.05	0.029			0.245388	0.205388	0.88259	0.39259	0.0156725	0.0156725
0.0156725	0.0156725	0.0156725	0.0156725	0.441589	0.351589	0.131	0.131			0.0156725	0.0156725	0.098	0.448	0.44985	0.42985
0.0156725	0.0156725	0.0156725	0.0156725	0.0156725	0.0156725	0.132	0.061			0.146	0.136	0.922671	0.742671	0.0156725	0.132758
0.0156725	0.0156725	0.103	0.057	0.108	0.228	0.0156725	0.0156725			0.0156725	0.0156725	1.68031	0.940313	0.048	0.079
0.127061	0.237061	0.581	0.231	0.118	0.06	0.394	0.394			0.105303	0.235303	0.814	0.904	0.04	0.0156725
0.01806	0.02806	0.29	0.29	0.472	0.482	0.0156725	0.0156725			0.649012	0.329012	0.118335	0.658335	0.226534	0.246534
0.0156725	0.0156725	0.0156725	0.0156725	0.0156725	0.066	0.0156725	0.0156725			0.247819	0.0488189	0.663646	0.633646	0.147	0.127
0.0156725	0.0156725	0.069	0.149	0.0156725	0.0156725	0.286	0.246					0.422822	0.442822	0.074077	0.114077
		0.282	0.342	0.715	0.725	0.0156725	0.0156725					0.832	0.772	0.02851	0.12751
		0.084	0.074	0.0156725	0.0156725	0.076	0.077					0.0156725	0.107	0.48	1.16
		0.227	0.227	0.0156725	0.0156725	0.0156725	0.0156725					0.254	0.334	0.15502	0.30502
		0.178168	0.278168	0.0156725	0.0156725	0.0156725	0.0156725					0.0590263	0.0910263	0.0156725	0.0156725
		0.0934773	0.0564773	0.506	0.466	0.02247	0.03147					0.251238	0.271238
		1.555	1.775	0.07	0.066	0.176	0.126					0.369	0.759
		0.0156725	0.0156725	0.204794	0.414794	0.264	0.664					1.328	2.998
		0.119	0.149	0.431006	0.751006	0.400606	0.580606					0.57687	0.45687
		0.0555081	0.0156725	0.0156725	0.0156725	0.0156725	0.0156725					0.844741	0.894741
		0.467617	0.587617	0.357502	0.437502	0.0156725	0.0156725					0.0156725	0.0156725
		0.0156725	0.0156725	0.0156725	0.0156725	0.139	0.079
		0.96743	1.18743	0.15502	0.13502	0.135	0.165
		0.0156725	0.0156725	0.51	0.86	0.278	0.278
		0.0156725	0.0156725	0.729	0.679	0.16	0.0156725
		0.0156725	0.0156725	0.448	0.458	0.0156725	0.0156725
		0.323586	0.433586	0.533088	0.903088	0.143	0.143
		0.07851	0.06251	0.529	1.089	0.223568	0.293568
		0.0707335	0.0807335	0.0751065	0.0611065	0.245	0.545
		0.845342	1.33534	0.0386358	0.0546358	0.0156725	0.0156725
		0.202	0.492	0.073	0.102	0.293752	0.113752
		0.102277	0.0592773	0.0702979	0.0156725	0.0156725	0.0156725
		0.0271716	0.0231716	0.0156725	0.0156725	0.0156725	0.079
		0.0156725	0.0156725	0.0156725	0.0156725	0.16	0.35
		0.253	0.533	0.129074	0.229074	0.0156725	0.0156725
		0.036	0.039	0.205	0.225	0.0156725	0.120504
		0.0156725	0.0156725	0.122308	0.112308	0.0156725	0.0156725
		0.0156725	0.0156725			0.01861	0.01861
		0.0156725	0.0156725
		0.0156725	0.0156725
		0.0156725	0.0156725
		0.0156725	0.0156725
		0.209	0.499
		0.0156725	0.0156725
		0.0156725	0.0156725
		0.0799	0.0169
		0.0156725	0.0156725
		0.0156725	0.0156725
		0.0156725	0.0745035
		0.141	0.101
		0.0156725	0.0156725
		0.0156725	0.0156725
		1.08142	1.02142
		0.0156725	0.0156725
		0.256	0.336
		0.0156725	0.0156725
		0.0156725	0.0156725
		0.0156725	0.0156725
		0.0203766	0.0323766
		0.23	0.33
		0.0156725	0.274924
		0.06884	0.13484
		0.297	0.657
		0.0156725	0.0156725
		0.0156725	0.0156725
		0.0156725	0.0227129
		0.0156725	0.0156725

[truncated: 82 more sheets: Fig. 2C, Fig. 3B, Fig. 3C, Fig. 3D, Fig. 4A, Fig. 4B, Fig. 4C, Fig. 4D, Fig. 4E, Fig. 4F, Fig. 4G, Fig. 5A, Fig. 5B, Fig. 5C, Fig. 6B, Fig. 6C, Fig. 6D, Fig. 6E, Fig. 6F, Fig. 6G …]
